# Supplementary material for: Screening for Suitable Reference Genes for Quantitative Real-Time PCR in Heterosigma akashiwo (Raphidophyceae)
Source: PLoS One. 2015 Jul 2;10(7):e0132183. doi: 10.1371/journal.pone.0132183 (PMC4489630; doi:10.1371/journal.pone.0132183)
Supplement: S2 Table — (XLS) [file pone.0132183.s002.xls]

## Sheet: Table
Table S2. Ct values of candidate reference genes examined in this study.
Treatments	Samples	Biological Repeats	Ct Values
			18S	cox2	rpL17-2	ef1	gapdh	tua	rpL23	cal	tub	mdh
Temperature	10 °C	R1	9.87653	20.1149	25.827	24.8816	25.6872	25.5286	25.0271	27.2708	27.6421	30.4907
		R2	9.06708	19.5523	24.98	24.5907	25.2306	25.1563	24.0613	26.3112	27.0754	29.939
		R3	8.98625	19.6678	25.1635	24.2926	25.0586	25.3255	24.2533	26.3535	26.8359	29.871
	20 °C	R1	9.68006	20.0805	24.6201	24.2271	23.5671	25.523	24.5572	25.7772	26.6255	29.2509
		R2	8.95855	19.2654	23.6115	23.3816	22.9405	25.1935	23.9041	24.7296	25.6435	28.308
		R3	9.66406	19.9118	24.8484	24.1635	23.5123	25.5413	24.7852	25.898	26.5375	29.0075
	30 °C	R1	8.47408	19.6863	24.9882	25.0044	25.4285	24.7568	24.9875	25.2009	25.3157	28.4533
		R2	8.33159	19.5957	25.4732	25.0217	25.4262	24.9417	25.1572	25.2383	25.6107	28.798
		R3	8.89785	20.7354	25.5028	25.0272	26.233	25.0498	26.1613	25.8318	26.3438	29.8115
Light	50 μE.m-2.s-2	R1	11.5675	21.1446	27.3018	27.4102	27.305	26.6469	26.6552	27.2298	28.4433	31.4402
		R2	10.9612	20.5858	26.1678	26.8271	26.6641	26.394	26.0954	26.5271	27.4108	30.5998
		R3	11.8954	20.97	26.3606	26.9267	26.7192	26.49	26.4847	26.9429	27.9772	30.8563
	100 μE.m-2.s-2	R1	11.2104	21.5501	25.6442	27.4278	25.2699	27.1689	25.7617	26.462	27.7418	29.8778
		R2	9.9761	19.9913	23.7995	25.4154	24.3283	25.2104	24.2036	24.6243	26.0612	28.2582
		R3	11.6603	21.4276	25.4916	28.1555	25.5541	26.7002	26.209	26.2793	28.1958	30.2765
	200 μE.m-2.s-2	R1	11.6753	20.6295	25.7923	27.1325	26.404	26.3073	25.8695	26.714	28.3283	31.1557
		R2	11.6663	20.8617	25.7969	27.2604	25.8749	26.4502	26.4135	26.5467	28.6056	31.2884
		R3	11.4623	20.3518	25.0401	27.0114	25.9557	26.039	25.1913	26.2885	27.9348	30.7723
Nutrient	Low N	R1	9.20554	20.364	23.7153	25.7529	24.1254	25.5706	23.1196	24.2533	25.8646	29.1662
		R2	9.09156	20.2552	23.4439	25.4533	24.1514	25.5928	22.9495	24.0909	26.0239	29.2877
		R3	8.43656	19.662	23.1131	25.3727	23.4223	25.0442	22.5476	23.6991	25.6634	28.4422
	Normal	R1	9.87033	20.9163	24.4018	26.1175	24.6464	26.2623	23.9013	24.9426	26.5902	29.7982
		R2	9.19223	20.4134	23.6519	25.0256	24.0739	25.713	23.3433	24.3176	26.2368	29.4706
		R3	8.7871	20.3072	23.4426	25.4091	24.0024	25.7096	22.9755	24.2381	25.8998	28.9107
	Low P	R1	10.053	20.4131	24.2954	27.2835	25.2524	25.8792	24.1917	25.1789	26.7194	29.7435
		R2	10.0114	20.365	24.0412	27.202	25.0241	25.5724	23.8957	24.4915	26.4145	29.4965
		R3	9.73688	20.2261	23.3462	26.9981	24.5821	25.1341	23.3717	24.2267	26.1301	29.2552
Diel	T6	R1	13.0509	22.3518	26.344	27.422	25.5501	26.6772	27.6606	28.3851	30.1099	31.6659
		R2	12.1107	21.541	25.7087	26.6958	24.7553	26.0608	26.6543	27.2197	29.087	30.0538
		R3	13.3151	22.2793	25.9139	26.4468	25.1111	26.2709	27.2469	27.4197	28.7319	30.7485
	T12	R1	13.0234	21.9659	25.9077	26.2259	28.8796	25.44	26.9366	26.8117	28.3225	28.1807
		R2	11.1753	20.5536	25.017	24.8917	28.7187	24.1639	26.3034	25.9796	27.1045	27.4656
		R3	11.3828	20.7782	24.9661	25.1684	28.5894	24.3531	25.9316	25.4852	26.5031	27.5674
	T18	R1	12.276	21.3511	26.1903	25.3472	30.6209	25.7602	26.9941	27.5579	28.3247	31.2812
		R2	10.6778	20.1917	25.1167	23.9195	30.1982	24.5899	26.3314	26.2904	26.9067	30.4697
		R3	12.1223	21.1524	25.4514	24.5634	30.2314	25.0183	26.3232	26.5338	27.1131	30.5181
	T24	R1	10.3682	20.8617	24.9153	24.6963	29.8172	24.3033	26.2713	26.7362	26.7765	32.7231
		R2	9.69953	20.1659	24.2766	24.338	29.0239	24.3203	25.1959	26.0614	26.1257	31.7046
		R3	10.6455	20.9346	24.6008	24.4733	29.0516	24.0109	26.1011	25.7617	26.0877	32.2442
	T30	R1	12.8244	22.5022	27.2569	27.5955	26.171	26.8169	27.8301	28.5704	29.692	31.1643
		R2	11.5801	21.7659	26.7019	26.8836	26.0293	25.9501	27.2626	27.8433	28.6521	31.4572
		R3	11.6202	20.9011	25.7491	25.8653	24.6494	25.9126	26.2296	27.0379	27.8204	29.966
