# Supplementary material for: Screening for Suitable Reference Genes for Quantitative Real-Time PCR in Heterosigma akashiwo (Raphidophyceae)
Source: PLoS One. 2015 Jul 2;10(7):e0132183. doi: 10.1371/journal.pone.0132183 (PMC4489630; doi:10.1371/journal.pone.0132183)
Supplement: S1 File — (FASTA) [file pone.0132183.s006.fasta]

>rpL17-2
TACAGCATCAAGGACGAACCCGAAAAGTCTTCCAAGGCTAAGGGCTCACACCTTCGTGTG
CACTTTAAGCACATGAGAGAGGTGGCCCACAAC
>rpL23
GGTTTTCCCTGCTGTTGTCATCAGACAGCGCAAGGCTTGGAGACGCAAGGAGTCATCTTA
CATCTACTTTGAGGACAATGCTGGTGTCATTGTAAACAACAAGGGTGAAATGAAGGGC
>cox2
CGATGTTTGGCTCTTTACGACAAAGACGTTCATCCAACTCCAGAAACTTTTACTCATTCT
ACTGCTTTGGAAGTAGTTTGGACCGTGTTACCTGCAGTTATTTTAATGATTATCGCAGTT
CCTTCATTCG
>cal
GCACCATTGACTTCCCTGAGTTCTTGACTATGATGGCCAGAAAGATGAAGGACACTGATT
CCGAGGAGGAGATTCTCGAGGCATTCAAAGTGTTCGACAAGGATGGCAACGGT
>tua
GCACCTTCTGCCTGGATAACGAGGCTCTGTACGATGTGTGCCGCAGAAACCTCGACATTG
AGCGCCCTACCTACACCAACCTCAACAGACTGATCGCCCAGGTCATCTCTTCACTTACCG
CTTCCCTGCGTTTCGATGGTGCCCTCAACGTGGATATGACCGAGTTCCAGACCA
>tub
CTTCAGACCCGACAACTTCGTTTTTGGCCAGACTGGTGCTGGTAATAACTGGGCTAAGGG
CCACTACACTGAGGGTGCCGAGCTGATCGACTCCGTGCTTGATGTCGTGAGAAAGGAGGC
TGA
>ef1
AGTATGCCTGGGTGCTTGACAACCTCAAGGCCGAGCGTGAGCGTGGTATCACCATCGATA
TCGCTCTGTGGAAGTTCGAGACCCCCAAGTTCCACTACACCGTCA
>18S
TGGTGGAGTGATTTGTCTGGTTAATTCCGTTAACGAACGAGACCCCCGCCTGCTAAATAG
TGTCGGTAATGCTTCTGCATTGCTGTTTCTACTTCTTAGAGGGACTTTCGGTGACTAACC
GAAGGAAGTTGGG
>gapdh
TACTGCGATGAGCCTTGTGTGTCCCAGGACTTCGTGTCTGACCCCCGCTCCTCCATCTTC
GATGCTGAGGCCGGTATCTCCCTCAACCCCAAGTTC
>mdh
CCTCGTGATGTGAAGGTTGATGTGATTGGAGGCCACGCAGGAAAGACAATCATGCCCCTG
CTGTCCCAGGTCCAGGGCGTGAGCTTCACTGACAAAGACATCGAGGAACTCACGC
>HrbcL
ACCACAACCTGGAGTAGACCCTGTGGAAGCTGCAGCGGCAGTAGCAGGTGAATCTTCTAC
CGCTACTTGGACTGTAGTATGGACAGATTTATTAACTGCATGTGATGTTTATCGTGCAAA
AGCTTACCGTGTGGACCCTGTACCAAGTGCAGCTGACCAGTACTTCGCATACATCGCATA
CG
